# Supplementary material for: A Web-Based Auditory and Visual Emotion Perception Task Experiment With Children and a Comparison of Lab Data and Web Data
Source: Front Psychol. 2021 Aug 18;12:702106. doi: 10.3389/fpsyg.2021.702106 (PMC8416272; doi:10.3389/fpsyg.2021.702106)
Supplement: Supplementary file 1 [file Data_Sheet_1.XLSX]

## Sheet: data
				Accuracy				Accuracy(Arcsine Transformed)				Response Time
				Visual Task	Visual Task	Auditory task	Auditory task	Visual Task	Visual Task	Auditory task	Auditory task	Visual Task	Visual Task	Auditory task	Auditory task
age	gender	Age Group	Method	Japanese Face	Duth Face	Japanese Voice	Dutch Voice	Japanese Face	Duth Face	Japanese Voice	Dutch Voice	Japanese Face	Duth Face	Japanese Voice	Dutch Voice
5	male	Younger Child Group	lab	1	1	0.69	0.25	1.5708	1.5708	0.980296	0.523599	-	-	-	-
5	female	Younger Child Group	lab	1	0.88	0.75	0.505	1.5708	1.21705	1.0472	0.790398	-	-	-	-
5	male	Younger Child Group	lab	0.815	0.88	0.94	0.5	1.12617	1.21705	1.32333	0.785398	-	-	-	-
5	male	Younger Child Group	lab	1	1	0.565	0.38	1.5708	1.5708	0.850583	0.664215	-	-	-	-
5	female	Younger Child Group	lab	0.815	1	0.94	0.815	1.12617	1.5708	1.32333	1.12617	-	-	-	-
5	female	Younger Child Group	lab	0.94	0.94	1	0.625	1.32333	1.32333	1.5708	0.911738	-	-	-	-
5	male	Younger Child Group	lab	0.94	0.94	0.755	0.44	1.32333	1.32333	1.05299	0.725253	-	-	-	-
5	male	Younger Child Group	lab	0.75	0.565	0.625	0.75	1.0472	0.850583	0.911738	1.0472	-	-	-	-
5	male	Younger Child Group	lab	0.94	1	0.94	0.375	1.32333	1.5708	1.32333	0.659058	-	-	-	-
5	female	Younger Child Group	lab	1	0.755	0.815	0.625	1.5708	1.05299	1.12617	0.911738	-	-	-	-
5	female	Younger Child Group	lab	0.69	0.875	0.75	0.5	0.980296	1.20943	1.0472	0.785398	-	-	-	-
5	female	Younger Child Group	lab	0.94	1	1	0.69	1.32333	1.5708	1.5708	0.980296	-	-	-	-
5	male	Younger Child Group	lab	0.94	0.94	1	0.63	1.32333	1.32333	1.5708	0.916909	-	-	-	-
5	male	Younger Child Group	lab	1	0.94	0.75	0.44	1.5708	1.32333	1.0472	0.725253	-	-	-	-
5	female	Younger Child Group	lab	1	1	0.69	0.315	1.5708	1.5708	0.980296	0.595894	-	-	-	-
5	female	Younger Child Group	lab	1	1	0.94	0.69	1.5708	1.5708	1.32333	0.980296	-	-	-	-
5	male	Younger Child Group	lab	0.94	1	0.815	0.625	1.32333	1.5708	1.12617	0.911738	-	-	-	-
5	male	Younger Child Group	lab	0.94	0.94	0.815	0.565	1.32333	1.32333	1.12617	0.850583	-	-	-	-
5	female	Younger Child Group	lab	1	1	0.625	0.63	1.5708	1.5708	0.911738	0.916909	-	-	-	-
5	male	Younger Child Group	lab	0.94	1	0.75	0.505	1.32333	1.5708	1.0472	0.790398	-	-	-	-
5	male	Younger Child Group	lab	0.88	0.94	0.75	0.565	1.21705	1.32333	1.0472	0.850583	-	-	-	-
5	male	Younger Child Group	lab	1	0.88	0.815	0.375	1.5708	1.21705	1.12617	0.659058	-	-	-	-
5	female	Younger Child Group	lab	0.94	1	0.815	0.815	1.32333	1.5708	1.12617	1.12617	-	-	-	-
5	male	Younger Child Group	lab	1	1	0.815	0.63	1.5708	1.5708	1.12617	0.916909	-	-	-	-
5	male	Younger Child Group	lab	0.94	1	0.94	0.63	1.32333	1.5708	1.32333	0.916909	-	-	-	-
5	female	Younger Child Group	lab	0.94	1	0.94	0.625	1.32333	1.5708	1.32333	0.911738	-	-	-	-
5	female	Younger Child Group	lab	1	1	0.88	0.565	1.5708	1.5708	1.21705	0.850583	-	-	-	-
5	male	Younger Child Group	lab	1	1	0.94	0.75	1.5708	1.5708	1.32333	1.0472	-	-	-	-
5	female	Younger Child Group	lab	1	1	0.875	0.5	1.5708	1.5708	1.20943	0.785398	-	-	-	-
6	female	Younger Child Group	lab	1	0.94	0.875	0.63	1.5708	1.32333	1.20943	0.916909	-	-	-	-
6	male	Younger Child Group	lab	0.94	1	0.75	0.755	1.32333	1.5708	1.0472	1.05299	-	-	-	-
6	female	Younger Child Group	lab	1	0.88	0.875	0.565	1.5708	1.21705	1.20943	0.850583	-	-	-	-
6	female	Younger Child Group	lab	1	1	1	0.44	1.5708	1.5708	1.5708	0.725253	-	-	-	-
6	female	Younger Child Group	lab	0.94	1	0.815	0.815	1.32333	1.5708	1.12617	1.12617	-	-	-	-
6	female	Younger Child Group	lab	1	1	0.94	0.505	1.5708	1.5708	1.32333	0.790398	-	-	-	-
6	female	Younger Child Group	lab	1	1	0.88	0.69	1.5708	1.5708	1.21705	0.980296	-	-	-	-
6	female	Younger Child Group	lab	1	1	0.94	0.875	1.5708	1.5708	1.32333	1.20943	-	-	-	-
6	female	Younger Child Group	lab	1	0.94	0.815	0.88	1.5708	1.32333	1.12617	1.21705	-	-	-	-
6	male	Younger Child Group	lab	1	1	0.815	0.5	1.5708	1.5708	1.12617	0.785398	-	-	-	-
6	female	Younger Child Group	lab	0.94	1	0.88	0.75	1.32333	1.5708	1.21705	1.0472	-	-	-	-
6	male	Younger Child Group	lab	0.94	0.94	0.94	0.815	1.32333	1.32333	1.32333	1.12617	-	-	-	-
6	male	Younger Child Group	lab	1	1	0.875	0.69	1.5708	1.5708	1.20943	0.980296	-	-	-	-
6	female	Younger Child Group	lab	0.94	1	0.88	0.755	1.32333	1.5708	1.21705	1.05299	-	-	-	-
6	male	Younger Child Group	lab	1	1	0.75	0.565	1.5708	1.5708	1.0472	0.850583	-	-	-	-
6	male	Younger Child Group	lab	0.815	0.565	0.815	0.375	1.12617	0.850583	1.12617	0.659058	-	-	-	-
6	female	Younger Child Group	lab	1	1	0.875	0.5	1.5708	1.5708	1.20943	0.785398	-	-	-	-
6	male	Younger Child Group	lab	1	1	0.815	0.565	1.5708	1.5708	1.12617	0.850583	-	-	-	-
6	male	Younger Child Group	lab	1	0.94	0.88	0.755	1.5708	1.32333	1.21705	1.05299	-	-	-	-
6	male	Younger Child Group	lab	1	1	0.875	0.63	1.5708	1.5708	1.20943	0.916909	-	-	-	-
6	female	Younger Child Group	lab	1	1	0.88	0.565	1.5708	1.5708	1.21705	0.850583	-	-	-	-
6	female	Younger Child Group	lab	1	0.94	0.815	0.69	1.5708	1.32333	1.12617	0.980296	-	-	-	-
6	female	Younger Child Group	lab	0.94	0.875	0.565	0.565	1.32333	1.20943	0.850583	0.850583	-	-	-	-
6	male	Younger Child Group	lab	0.815	0.875	0.88	0.625	1.12617	1.20943	1.21705	0.911738	-	-	-	-
6	female	Younger Child Group	lab	1	1	1	0.815	1.5708	1.5708	1.5708	1.12617	-	-	-	-
6	male	Younger Child Group	lab	0.88	0.875	0.565	0.755	1.21705	1.20943	0.850583	1.05299	-	-	-	-
6	male	Younger Child Group	lab	1	0.94	0.69	0.565	1.5708	1.32333	0.980296	0.850583	-	-	-	-
6	female	Younger Child Group	lab	1	1	0.755	0.75	1.5708	1.5708	1.05299	1.0472	-	-	-	-
7	female	Younger Child Group	lab	1	1	0.94	0.75	1.5708	1.5708	1.32333	1.0472	-	-	-	-
7	male	Younger Child Group	lab	0.875	0.94	0.755	0.63	1.20943	1.32333	1.05299	0.916909	-	-	-	-
7	male	Younger Child Group	lab	1	0.94	1	0.69	1.5708	1.32333	1.5708	0.980296	-	-	-	-
7	male	Younger Child Group	lab	1	1	1	0.63	1.5708	1.5708	1.5708	0.916909	-	-	-	-
7	male	Younger Child Group	lab	0.875	1	0.69	0.69	1.20943	1.5708	0.980296	0.980296	-	-	-	-
7	male	Younger Child Group	lab	0.815	0.815	0.565	0.505	1.12617	1.12617	0.850583	0.790398	-	-	-	-
7	female	Younger Child Group	lab	0.94	1	0.94	0.565	1.32333	1.5708	1.32333	0.850583	-	-	-	-
7	male	Younger Child Group	lab	0.88	0.94	0.755	0.565	1.21705	1.32333	1.05299	0.850583	-	-	-	-
7	female	Younger Child Group	lab	1	1	0.505	0.625	1.5708	1.5708	0.790398	0.911738	-	-	-	-
7	male	Younger Child Group	lab	0.94	0.94	0.815	0.565	1.32333	1.32333	1.12617	0.850583	-	-	-	-
7	male	Younger Child Group	lab	1	1	0.94	0.875	1.5708	1.5708	1.32333	1.20943	-	-	-	-
7	male	Younger Child Group	lab	0.815	0.815	0.625	0.69	1.12617	1.12617	0.911738	0.980296	-	-	-	-
7	male	Younger Child Group	lab	1	1	0.94	0.625	1.5708	1.5708	1.32333	0.911738	-	-	-	-
7	female	Younger Child Group	lab	1	1	0.88	0.69	1.5708	1.5708	1.21705	0.980296	-	-	-	-
7	male	Younger Child Group	lab	1	1	0.94	0.63	1.5708	1.5708	1.32333	0.916909	-	-	-	-
7	male	Younger Child Group	lab	1	1	0.94	0.69	1.5708	1.5708	1.32333	0.980296	-	-	-	-
7	male	Younger Child Group	lab	1	1	0.94	0.625	1.5708	1.5708	1.32333	0.911738	-	-	-	-
7	female	Younger Child Group	lab	1	1	0.94	0.63	1.5708	1.5708	1.32333	0.916909	-	-	-	-
7	female	Younger Child Group	lab	0.94	1	0.875	0.63	1.32333	1.5708	1.20943	0.916909	-	-	-	-
7	male	Younger Child Group	lab	0.94	0.875	0.815	0.5	1.32333	1.20943	1.12617	0.785398	-	-	-	-
7	male	Younger Child Group	lab	1	1	0.94	0.565	1.5708	1.5708	1.32333	0.850583	-	-	-	-
8	female	Younger Child Group	lab	0.94	1	0.94	0.69	1.32333	1.5708	1.32333	0.980296	-	-	-	-
8	male	Younger Child Group	lab	0.94	1	0.94	0.625	1.32333	1.5708	1.32333	0.911738	-	-	-	-
8	male	Younger Child Group	lab	0.94	0.94	0.875	0.815	1.32333	1.32333	1.20943	1.12617	-	-	-	-
8	female	Younger Child Group	lab	1	1	0.94	0.63	1.5708	1.5708	1.32333	0.916909	-	-	-	-
8	male	Younger Child Group	lab	1	1	0.875	0.69	1.5708	1.5708	1.20943	0.980296	-	-	-	-
8	male	Younger Child Group	lab	1	1	0.875	0.88	1.5708	1.5708	1.20943	1.21705	-	-	-	-
8	female	Younger Child Group	lab	0.875	1	0.875	0.69	1.20943	1.5708	1.20943	0.980296	-	-	-	-
8	female	Younger Child Group	lab	1	1	0.875	0.44	1.5708	1.5708	1.20943	0.725253	-	-	-	-
8	female	Younger Child Group	lab	0.88	1	0.88	0.38	1.21705	1.5708	1.21705	0.664215	-	-	-	-
8	male	Younger Child Group	lab	0.94	1	0.875	0.69	1.32333	1.5708	1.20943	0.980296	-	-	-	-
8	male	Younger Child Group	lab	1	1	0.94	0.69	1.5708	1.5708	1.32333	0.980296	-	-	-	-
8	male	Younger Child Group	lab	1	1	0.875	0.69	1.5708	1.5708	1.20943	0.980296	-	-	-	-
8	male	Younger Child Group	lab	1	1	0.69	0.75	1.5708	1.5708	0.980296	1.0472	-	-	-	-
8	male	Younger Child Group	lab	1	0.94	0.94	0.5	1.5708	1.32333	1.32333	0.785398	-	-	-	-
8	male	Younger Child Group	lab	0.94	1	0.875	0.44	1.32333	1.5708	1.20943	0.725253	-	-	-	-
8	female	Younger Child Group	lab	0.94	1	0.875	0.69	1.32333	1.5708	1.20943	0.980296	-	-	-	-
8	female	Younger Child Group	lab	0.94	0.815	0.94	0.69	1.32333	1.12617	1.32333	0.980296	-	-	-	-
8	male	Younger Child Group	lab	1	1	1	0.815	1.5708	1.5708	1.5708	1.12617	-	-	-	-
8	male	Younger Child Group	lab	0.875	0.94	0.88	0.565	1.20943	1.32333	1.21705	0.850583	-	-	-	-
8	male	Younger Child Group	lab	1	1	1	0.75	1.5708	1.5708	1.5708	1.0472	-	-	-	-
8	female	Younger Child Group	lab	1	1	0.94	0.875	1.5708	1.5708	1.32333	1.20943	-	-	-	-
8	male	Younger Child Group	lab	1	1	1	0.815	1.5708	1.5708	1.5708	1.12617	-	-	-	-
9	male	Older Child Group	lab	1	1	0.875	0.565	1.5708	1.5708	1.20943	0.850583	-	-	-	-
9	male	Older Child Group	lab	1	0.94	0.88	0.69	1.5708	1.32333	1.21705	0.980296	-	-	-	-
9	female	Older Child Group	lab	1	1	0.94	0.88	1.5708	1.5708	1.32333	1.21705	-	-	-	-
9	female	Older Child Group	lab	1	1	0.94	0.69	1.5708	1.5708	1.32333	0.980296	-	-	-	-
9	male	Older Child Group	lab	0.875	1	1	0.625	1.20943	1.5708	1.5708	0.911738	-	-	-	-
9	female	Older Child Group	lab	1	1	0.94	0.625	1.5708	1.5708	1.32333	0.911738	-	-	-	-
9	female	Older Child Group	lab	1	1	0.94	0.505	1.5708	1.5708	1.32333	0.790398	-	-	-	-
9	male	Older Child Group	lab	0.94	1	1	0.875	1.32333	1.5708	1.5708	1.20943	-	-	-	-
9	male	Older Child Group	lab	1	1	0.755	0.69	1.5708	1.5708	1.05299	0.980296	-	-	-	-
9	female	Older Child Group	lab	1	1	0.94	0.75	1.5708	1.5708	1.32333	1.0472	-	-	-	-
9	male	Older Child Group	lab	1	1	1	0.69	1.5708	1.5708	1.5708	0.980296	-	-	-	-
9	male	Older Child Group	lab	1	1	0.94	0.815	1.5708	1.5708	1.32333	1.12617	-	-	-	-
9	male	Older Child Group	lab	1	1	0.88	0.69	1.5708	1.5708	1.21705	0.980296	-	-	-	-
10	male	Older Child Group	lab	0.94	1	0.815	0.815	1.32333	1.5708	1.12617	1.12617	-	-	-	-
10	male	Older Child Group	lab	0.94	1	0.94	0.755	1.32333	1.5708	1.32333	1.05299	-	-	-	-
10	female	Older Child Group	lab	1	1	0.815	0.69	1.5708	1.5708	1.12617	0.980296	-	-	-	-
10	female	Older Child Group	lab	1	1	0.815	0.75	1.5708	1.5708	1.12617	1.0472	-	-	-	-
10	male	Older Child Group	lab	0.94	0.88	1	0.69	1.32333	1.21705	1.5708	0.980296	-	-	-	-
10	male	Older Child Group	lab	1	0.88	0.88	0.5	1.5708	1.21705	1.21705	0.785398	-	-	-	-
10	female	Older Child Group	lab	1	1	1	0.69	1.5708	1.5708	1.5708	0.980296	-	-	-	-
10	male	Older Child Group	lab	0.94	1	0.88	0.815	1.32333	1.5708	1.21705	1.12617	-	-	-	-
10	male	Older Child Group	lab	0.94	1	0.815	0.63	1.32333	1.5708	1.12617	0.916909	-	-	-	-
10	male	Older Child Group	lab	1	1	0.815	0.69	1.5708	1.5708	1.12617	0.980296	-	-	-	-
10	female	Older Child Group	lab	1	0.815	0.94	0.815	1.5708	1.12617	1.32333	1.12617	-	-	-	-
10	female	Older Child Group	lab	1	0.94	0.88	0.69	1.5708	1.32333	1.21705	0.980296	-	-	-	-
10	male	Older Child Group	lab	1	1	0.94	0.625	1.5708	1.5708	1.32333	0.911738	-	-	-	-
10	male	Older Child Group	lab	1	1	0.755	0.5	1.5708	1.5708	1.05299	0.785398	-	-	-	-
10	male	Older Child Group	lab	1	1	0.875	0.88	1.5708	1.5708	1.20943	1.21705	-	-	-	-
10	female	Older Child Group	lab	0.94	1	0.875	0.815	1.32333	1.5708	1.20943	1.12617	-	-	-	-
10	female	Older Child Group	lab	1	1	0.88	0.69	1.5708	1.5708	1.21705	0.980296	-	-	-	-
10	female	Older Child Group	lab	1	0.875	1	0.755	1.5708	1.20943	1.5708	1.05299	-	-	-	-
10	male	Older Child Group	lab	1	1	0.815	0.755	1.5708	1.5708	1.12617	1.05299	-	-	-	-
11	female	Older Child Group	lab	1	1	1	0.815	1.5708	1.5708	1.5708	1.12617	-	-	-	-
11	male	Older Child Group	lab	0.94	1	0.69	0.63	1.32333	1.5708	0.980296	0.916909	-	-	-	-
11	male	Older Child Group	lab	1	1	1	0.69	1.5708	1.5708	1.5708	0.980296	-	-	-	-
11	female	Older Child Group	lab	1	1	0.88	0.625	1.5708	1.5708	1.21705	0.911738	-	-	-	-
11	male	Older Child Group	lab	1	1	0.88	0.69	1.5708	1.5708	1.21705	0.980296	-	-	-	-
11	male	Older Child Group	lab	1	1	0.75	0.815	1.5708	1.5708	1.0472	1.12617	-	-	-	-
11	female	Older Child Group	lab	1	1	0.94	0.69	1.5708	1.5708	1.32333	0.980296	-	-	-	-
11	female	Older Child Group	lab	1	1	0.94	0.69	1.5708	1.5708	1.32333	0.980296	-	-	-	-
11	male	Older Child Group	lab	1	1	1	0.565	1.5708	1.5708	1.5708	0.850583	-	-	-	-
11	male	Older Child Group	lab	0.94	1	0.88	0.69	1.32333	1.5708	1.21705	0.980296	-	-	-	-
11	male	Older Child Group	lab	1	1	0.94	0.69	1.5708	1.5708	1.32333	0.980296	-	-	-	-
11	male	Older Child Group	lab	1	0.94	0.94	0.69	1.5708	1.32333	1.32333	0.980296	-	-	-	-
11	male	Older Child Group	lab	0.88	1	0.69	0.63	1.21705	1.5708	0.980296	0.916909	-	-	-	-
11	male	Older Child Group	lab	0.94	0.755	0.88	0.5	1.32333	1.05299	1.21705	0.785398	-	-	-	-
11	female	Older Child Group	lab	1	1	1	0.755	1.5708	1.5708	1.5708	1.05299	-	-	-	-
11	female	Older Child Group	lab	0.815	0.75	0.75	0.5	1.12617	1.0472	1.0472	0.785398	-	-	-	-
11	female	Older Child Group	lab	1	0.94	1	0.75	1.5708	1.32333	1.5708	1.0472	-	-	-	-
11	male	Older Child Group	lab	0.875	1	1	0.875	1.20943	1.5708	1.5708	1.20943	-	-	-	-
11	male	Older Child Group	lab	1	0.94	0.94	0.815	1.5708	1.32333	1.32333	1.12617	-	-	-	-
11	male	Older Child Group	lab	0.75	0.69	0.565	0.69	1.0472	0.980296	0.850583	0.980296	-	-	-	-
11	female	Older Child Group	lab	1	0.875	0.815	0.69	1.5708	1.20943	1.12617	0.980296	-	-	-	-
11	male	Older Child Group	lab	0.94	1	0.88	0.755	1.32333	1.5708	1.21705	1.05299	-	-	-	-
11	male	Older Child Group	lab	0.94	0.94	0.94	0.755	1.32333	1.32333	1.32333	1.05299	-	-	-	-
11	male	Older Child Group	lab	1	0.875	0.875	0.69	1.5708	1.20943	1.20943	0.980296	-	-	-	-
11	male	Older Child Group	lab	1	1	0.94	0.69	1.5708	1.5708	1.32333	0.980296	-	-	-	-
11	female	Older Child Group	lab	1	1	0.94	0.94	1.5708	1.5708	1.32333	1.32333	-	-	-	-
11	female	Older Child Group	lab	0.94	1	0.875	0.625	1.32333	1.5708	1.20943	0.911738	-	-	-	-
11	male	Older Child Group	lab	0.94	1	1	0.755	1.32333	1.5708	1.5708	1.05299	-	-	-	-
11	male	Older Child Group	lab	0.94	1	1	0.94	1.32333	1.5708	1.5708	1.32333	-	-	-	-
12	male	Older Child Group	lab	1	1	0.875	0.625	1.5708	1.5708	1.20943	0.911738	-	-	-	-
12	female	Older Child Group	lab	1	1	0.88	0.755	1.5708	1.5708	1.21705	1.05299	-	-	-	-
12	male	Older Child Group	lab	1	1	1	0.88	1.5708	1.5708	1.5708	1.21705	-	-	-	-
12	female	Older Child Group	lab	0.94	1	0.88	0.565	1.32333	1.5708	1.21705	0.850583	-	-	-	-
12	female	Older Child Group	lab	1	1	0.94	0.94	1.5708	1.5708	1.32333	1.32333	-	-	-	-
12	male	Older Child Group	lab	1	1	0.815	0.815	1.5708	1.5708	1.12617	1.12617	-	-	-	-
12	female	Older Child Group	lab	1	1	0.88	0.815	1.5708	1.5708	1.21705	1.12617	-	-	-	-
12	male	Older Child Group	lab	0.94	1	0.875	0.815	1.32333	1.5708	1.20943	1.12617	-	-	-	-
12	female	Older Child Group	lab	0.94	1	0.94	0.755	1.32333	1.5708	1.32333	1.05299	-	-	-	-
12	female	Older Child Group	lab	1	1	0.565	0.69	1.5708	1.5708	0.850583	0.980296	-	-	-	-
12	female	Older Child Group	lab	0.94	1	1	0.755	1.32333	1.5708	1.5708	1.05299	-	-	-	-
12	male	Older Child Group	lab	1	1	0.94	0.815	1.5708	1.5708	1.32333	1.12617	-	-	-	-
12	male	Older Child Group	lab	1	1	0.875	0.69	1.5708	1.5708	1.20943	0.980296	-	-	-	-
12	male	Older Child Group	lab	1	1	0.88	0.755	1.5708	1.5708	1.21705	1.05299	-	-	-	-
12	male	Older Child Group	lab	0.94	1	0.88	0.815	1.32333	1.5708	1.21705	1.12617	-	-	-	-
12	male	Older Child Group	lab	1	1	1	0.755	1.5708	1.5708	1.5708	1.05299	-	-	-	-
12	female	Older Child Group	lab	1	1	0.875	0.875	1.5708	1.5708	1.20943	1.20943	-	-	-	-
12	female	Older Child Group	lab	1	1	1	0.565	1.5708	1.5708	1.5708	0.850583	-	-	-	-
18	female	Adult Group	lab	0.815	1	1	0.875	1.12617	1.5708	1.5708	1.20943	-	-	-	-
18	female	Adult Group	lab	1	1	1	0.755	1.5708	1.5708	1.5708	1.05299	-	-	-	-
18	female	Adult Group	lab	1	1	0.94	0.875	1.5708	1.5708	1.32333	1.20943	-	-	-	-
18	female	Adult Group	lab	1	1	0.875	0.815	1.5708	1.5708	1.20943	1.12617	-	-	-	-
18	female	Adult Group	lab	1	1	0.875	0.625	1.5708	1.5708	1.20943	0.911738	-	-	-	-
18	female	Adult Group	lab	1	0.94	0.755	0.875	1.5708	1.32333	1.05299	1.20943	-	-	-	-
18	female	Adult Group	lab	0.875	1	1	0.94	1.20943	1.5708	1.5708	1.32333	-	-	-	-
18	female	Adult Group	lab	0.94	0.94	0.875	0.815	1.32333	1.32333	1.20943	1.12617	-	-	-	-
18	female	Adult Group	lab	0.94	1	1	0.88	1.32333	1.5708	1.5708	1.21705	-	-	-	-
18	female	Adult Group	lab	1	1	1	0.94	1.5708	1.5708	1.5708	1.32333	-	-	-	-
20	female	Adult Group	lab	0.94	1	1	0.815	1.32333	1.5708	1.5708	1.12617	-	-	-	-
18	female	Adult Group	lab	1	1	0.94	0.815	1.5708	1.5708	1.32333	1.12617	-	-	-	-
18	female	Adult Group	lab	1	1	0.94	0.69	1.5708	1.5708	1.32333	0.980296	-	-	-	-
18	female	Adult Group	lab	1	1	0.94	0.815	1.5708	1.5708	1.32333	1.12617	-	-	-	-
18	female	Adult Group	lab	0.75	0.875	0.815	0.75	1.0472	1.20943	1.12617	1.0472	-	-	-	-
19	female	Adult Group	lab	1	1	0.875	0.815	1.5708	1.5708	1.20943	1.12617	-	-	-	-
24	female	Adult Group	lab	0.75	0.94	0.94	0.625	1.0472	1.32333	1.32333	0.911738	-	-	-	-
26	male	Adult Group	lab	0.94	1	1	0.88	1.32333	1.5708	1.5708	1.21705	-	-	-	-
26	male	Adult Group	lab	0.94	0.88	0.75	0.69	1.32333	1.21705	1.0472	0.980296	-	-	-	-
26	male	Adult Group	lab	1	1	1	0.875	1.5708	1.5708	1.5708	1.20943	-	-	-	-
26	male	Adult Group	lab	1	1	0.94	0.94	1.5708	1.5708	1.32333	1.32333	-	-	-	-
26	male	Adult Group	lab	1	1	1	0.815	1.5708	1.5708	1.5708	1.12617	-	-	-	-
26	male	Adult Group	lab	1	1	0.94	0.875	1.5708	1.5708	1.32333	1.20943	-	-	-	-
26	male	Adult Group	lab	1	1	0.94	0.815	1.5708	1.5708	1.32333	1.12617	-	-	-	-
28	male	Adult Group	lab	0.94	1	0.94	0.88	1.32333	1.5708	1.32333	1.21705	-	-	-	-
28	male	Adult Group	lab	0.94	1	0.875	0.565	1.32333	1.5708	1.20943	0.850583	-	-	-	-
28	male	Adult Group	lab	1	1	0.875	0.94	1.5708	1.5708	1.20943	1.32333	-	-	-	-
30	male	Adult Group	lab	1	0.94	0.875	0.875	1.5708	1.32333	1.20943	1.20943	-	-	-	-
24	male	Adult Group	lab	1	1	1	0.94	1.5708	1.5708	1.5708	1.32333	-	-	-	-
24	male	Adult Group	lab	1	1	0.94	0.88	1.5708	1.5708	1.32333	1.21705	-	-	-	-
24	male	Adult Group	lab	0.94	1	1	0.815	1.32333	1.5708	1.5708	1.12617	-	-	-	-
24	male	Adult Group	lab	1	1	1	0.88	1.5708	1.5708	1.5708	1.21705	-	-	-	-
32	male	Adult Group	lab	0.94	1	1	0.88	1.32333	1.5708	1.5708	1.21705	-	-	-	-
8	female	Younger Child Group	web	1	1	0.875	0.6875	1.5708	1.5708	1.20943	0.977597	607.828	690.46	983.436	1405.3
8	male	Younger Child Group	web	1	1	0.9375	0.5625	1.5708	1.5708	1.31812	0.848062	727.985	810.422	1480.02	2444.85
8	female	Younger Child Group	web	1	1	0.75	0.75	1.5708	1.5708	1.0472	1.0472	446.654	456.652	783.577	460.542
8	female	Younger Child Group	web	0.9375	1	1	0.625	1.31812	1.5708	1.5708	0.911738	682.554	743.907	970.185	1470.01
4	female	Younger Child Group	web	0.9375	0.9375	0.8125	0.625	1.31812	1.31812	1.12296	0.911738	1044.51	934.299	2110.77	4018.79
5	female	Younger Child Group	web	1	1	0.5	0.3125	1.5708	1.5708	0.785398	0.5932	749.929	829.949	2473.07	1895.32
7	female	Younger Child Group	web	1	1	0.875	0.625	1.5708	1.5708	1.20943	0.911738	384.863	713.007	851.58	928.107
5	female	Younger Child Group	web	1	0.9375	0.875	0.5	1.5708	1.31812	1.20943	0.785398	1810.86	2171.97	2244.09	2949.07
7	female	Younger Child Group	web	1	0.9375	1	0.5625	1.5708	1.31812	1.5708	0.848062	617.213	599.34	620.469	750.673
8	male	Younger Child Group	web	1	0.9375	0.6875	0.6875	1.5708	1.31812	0.977597	0.977597	291.088	626.246	1561.5	1115.11
8	female	Younger Child Group	web	1	1	0.9375	0.75	1.5708	1.5708	1.31812	1.0472	588.964	587.026	569.231	576.981
4	female	Younger Child Group	web	0.875	0.875	0.8125	0.6875	1.20943	1.20943	1.12296	0.977597	1792.45	1408.67	2668.52	2882.66
4	female	Younger Child Group	web	0.875	1	0.875	0.5625	1.20943	1.5708	1.20943	0.848062	708.672	635.84	1776.4	2289.8
8	female	Younger Child Group	web	1	1	0.8125	0.5	1.5708	1.5708	1.12296	0.785398	323.356	317.46	503.429	676.286
5	female	Younger Child Group	web	1	0.9375	0.9375	0.625	1.5708	1.31812	1.31812	0.911738	543.146	599.598	657.548	1034.15
7	female	Younger Child Group	web	1	1	0.875	0.5	1.5708	1.5708	1.20943	0.785398	300.687	473.727	747.219	824.28
6	female	Younger Child Group	web	1	1	1	0.875	1.5708	1.5708	1.5708	1.20943	508.213	591.775	514.256	873.36
6	female	Younger Child Group	web	0.8125	1	0.875	0.5	1.12296	1.5708	1.20943	0.785398	596.172	598.452	973.312	852.543
8	female	Younger Child Group	web	1	0.9375	0.8125	0.25	1.5708	1.31812	1.12296	0.523599	548.147	706.516	796.269	1099.68
5	male	Younger Child Group	web	1	1	0.8125	0.5	1.5708	1.5708	1.12296	0.785398	1462.78	1129.8	1752.41	2147.89
7	male	Younger Child Group	web	0.9375	0.9375	0.6875	0.8125	1.31812	1.31812	0.977597	1.12296	794.676	711.069	867.791	1070.9
10	male	Older Child Group	web	0.8125	1	0.8125	0.6875	1.12296	1.5708	1.12296	0.977597	380.25	569.813	552.333	962.667
10	female	Older Child Group	web	0.9375	1	0.8125	0.75	1.31812	1.5708	1.12296	1.0472	571.39	671.974	885.909	1752.66
10	male	Older Child Group	web	0.9375	1	0.9375	0.75	1.31812	1.5708	1.31812	1.0472	495.373	475.839	2919.68	3505.47
12	female	Older Child Group	web	0.875	0.9375	0.9375	0.8125	1.20943	1.31812	1.31812	1.12296	573.814	502.679	885.184	1936.78
9	female	Older Child Group	web	1	1	0.875	0.75	1.5708	1.5708	1.20943	1.0472	463.256	489.827	983.938	1424.12
11	female	Older Child Group	web	0.9375	1	0.9375	0.75	1.31812	1.5708	1.31812	1.0472	449.962	539.861	684.297	883.293
11	female	Older Child Group	web	1	1	1	0.6875	1.5708	1.5708	1.5708	0.977597	703.157	959.694	521.349	702.511
11	female	Older Child Group	web	0.9375	0.9375	0.9375	0.5	1.31812	1.31812	1.31812	0.785398	928.069	768.117	2268.03	3455.49
9	female	Older Child Group	web	1	1	0.9375	0.625	1.5708	1.5708	1.31812	0.911738	699.087	540.275	1036.01	1316.22
9	female	Older Child Group	web	1	1	0.875	0.6875	1.5708	1.5708	1.20943	0.977597	810.04	656.919	1376.37	1924.01
9	female	Older Child Group	web	0.9375	1	0.8125	0.5	1.31812	1.5708	1.12296	0.785398	532.69	494.632	819.714	1094.21
12	female	Older Child Group	web	1	1	0.9375	0.75	1.5708	1.5708	1.31812	1.0472	486.113	502.88	608.819	798.567
9	female	Older Child Group	web	1	1	0.875	0.625	1.5708	1.5708	1.20943	0.911738	360.631	340.247	836.988	846.253
12	female	Older Child Group	web	0.875	0.9375	0.8125	0.75	1.20943	1.31812	1.12296	1.0472	1985.19	1471.26	2742.19	4695.54
22	female	Adult Group	web	0.9375	1	0.8125	0.8125	1.31812	1.5708	1.12296	1.12296	393.14	370.265	1093.48	1373.97
21	male	Adult Group	web	0.9375	0.875	0.8125	0.8125	1.31812	1.20943	1.12296	1.12296	363.909	357.881	374.743	402.178
21	male	Adult Group	web	1	1	0.9375	0.6875	1.5708	1.5708	1.31812	0.977597	1191.72	1172.07	1317.47	1209.5
29	male	Adult Group	web	1	1	0.9375	0.875	1.5708	1.5708	1.31812	1.20943	468.385	460.554	504.915	500.262
22	female	Adult Group	web	0.875	1	0.9375	0.875	1.20943	1.5708	1.31812	1.20943	477.174	436.397	525.21	657.237
22	female	Adult Group	web	1	1	1	0.9375	1.5708	1.5708	1.5708	1.31812	440.183	436.817	405.055	546.235
21	female	Adult Group	web	0.9375	1	0.9375	0.8125	1.31812	1.5708	1.31812	1.12296	314.529	331.999	468.621	724.725
24	female	Adult Group	web	0.9375	1	0.875	0.6875	1.31812	1.5708	1.20943	0.977597	390.252	443.696	654.807	928.964
18	female	Adult Group	web	1	0.9375	1	0.75	1.5708	1.31812	1.5708	1.0472	525.164	668.762	702.025	990.369
18	female	Adult Group	web	0.9375	1	1	0.8125	1.31812	1.5708	1.5708	1.12296	533.73	584.638	949.983	1302.43
19	female	Adult Group	web	0.8125	0.9375	0.8125	0.8125	1.12296	1.31812	1.12296	1.12296	912.525	757.441	757.719	1119.89
18	female	Adult Group	web	1	1	0.8125	0.625	1.5708	1.5708	1.12296	0.911738	567.77	310.899	1149.18	852.077
20	female	Adult Group	web	1	1	0.875	0.9375	1.5708	1.5708	1.20943	1.31812	714.104	621.058	702.393	1034.7
21	female	Adult Group	web	1	0.9375	0.9375	0.9375	1.5708	1.31812	1.31812	1.31812	352.141	383.937	343.015	427.926
22	female	Adult Group	web	0.9375	1	1	0.8125	1.31812	1.5708	1.5708	1.12296	472.576	560.358	401.158	439.997
28	female	Adult Group	web	0.9375	1	1	0.75	1.31812	1.5708	1.5708	1.0472	301.731	415.787	250.558	262.834
